# Supplementary material for: Virus-Mediated Targeted DNA Methylation Illuminates the Dynamics of Methylation in an Endogenous Plant Gene
Source: Int J Mol Sci. 2021 Apr 16;22(8):4125. doi: 10.3390/ijms22084125 (PMC8073618; doi:10.3390/ijms22084125)
Supplement: Supplementary file 1 [file ijms-22-04125-s001.zip]

Archive with 1 entries (1 files):
- ijms-1174164-SI.pdf
